# Supplementary material for: Everything Hertz: methodological issues in short-term frequency-domain HRV
Source: Front Physiol. 2014 May 7;5:177. doi: 10.3389/fphys.2014.00177 (PMC4019878; doi:10.3389/fphys.2014.00177)
Supplement: Supplementary file 1 [file DataSheet1.XLSX]

## Sheet: Sheet1
Papers included for review; n=97. Note that papers in bold denote sources of multiple datasets.
Armstrong, R. G., S. Ahmad, et al. (2012). "Heart rate variability and baroreceptor sensitivity following exercise-induced hyperthermia in endurance trained men." Eur J Appl Physiol 112(2): 501-511.
Ashare, R. L., R. Sinha, et al. (2012). "Blunted vagal reactivity predicts stress-precipitated tobacco smoking." Psychopharmacology (Berl) 220(2): 259-268.
Backer, M., F. Schaefer, et al. (2012). "Impact of stimulation dose and personality on autonomic and psychological effects induced by acupuncture." Auton Neurosci 170(1-2): 48-55.
Baert, S., A. Casier, et al. (2012). "The effects of attentional training on physiological stress recovery after induced social threat." Anxiety Stress Coping 25(4): 365-379.
Bajko, Z., C. C. Szekeres, et al. (2012). "Anxiety, depression and autonomic nervous system dysfunction in hypertension." J Neurol Sci 317(1-2): 112-116.
Balachandran, J. S., J. P. Bakker, et al. (2012). "Effect of mild, asymptomatic obstructive sleep apnea on daytime heart rate variability and impedance cardiography measurements." Am J Cardiol 109(1): 140-145.
Bar, K. J., T. Rachow, et al. (2012). "The phrenic component of acute schizophrenia--a name and its physiological reality." PLoS One 7(3): e33459.
Bastos, F. N., L. C. Vanderlei, et al. (2012). "Effects of cold water immersion and active recovery on post-exercise heart rate variability." Int J Sports Med 33(11): 873-879.
Bendixen, K. H., A. J. Terkelsen, et al. (2012). "Experimental stressors alter hypertonic saline-evoked masseter muscle pain and autonomic response." J Orofac Pain 26(3): 191-205.
Ben-Dror, I., A. Weissman, et al. (2012). "Alterations of heart rate variability in women with overactive bladder syndrome." Int Urogynecol J 23(8): 1081-1086.
Berger, S., A. Kliem, et al. (2012). "Cardio-respiratory coupling in untreated patients with major depression." J Affect Disord 139(2): 166-171.
Bertsch, K., D. Hagemann, et al. (2012). "Stability of heart rate variability indices reflecting parasympathetic activity." Psychophysiology 49(5): 672-682.
Bidwell, A. J., B. Yazel, et al. (2012). "Yoga training improves quality of life in women with asthma." J Altern Complement Med 18(8): 749-755.
Borges, J., P. Soares, et al. (2012). "Autonomic modulation following exercise is impaired in HIV patients." Int J Sports Med 33(4): 320-324.
Bornas, X., A. Riera del Amo, et al. (2012). "Heart rate variability profiles and exposure therapy treatment outcome in flight phobia." Appl Psychophysiol Biofeedback 37(1): 53-62.
Bortkiewicz, A., E. Gadzicka, et al. (2012). "Heart rate variability (HRV) analysis in radio and TV broadcasting stations workers." Int J Occup Med Environ Health 25(4): 446-455.
Brown, D. K., J. L. Barton, et al. (2012). "Walks4work: rationale and study design to investigate walking at lunchtime in the workplace setting." BMC Public Health 12: 550.
Brown, R., S. Duma, et al. (2012). "Cardiovascular variability in Parkinson's disease and extrapyramidal motor slowing." Clin Auton Res 22(4): 191-196.
Brown, S. J., M. Bryant, et al. (2012). "Human cardiac autonomic responses to head-up tilting during 72-h starvation." Eur J Appl Physiol 112(6): 2331-2339.
Cabiddu, R., S. Cerutti, et al. (2012). "Modulation of the Sympatho-Vagal Balance during Sleep: Frequency Domain Study of Heart Rate Variability and Respiration." Front Physiol 3: 45.
Cantarero-Villanueva, I., C. Fernandez-Lao, et al. (2012). "The handgrip strength test as a measure of function in breast cancer survivors: relationship to cancer-related symptoms and physical and physiologic parameters." Am J Phys Med Rehabil 91(9): 774-782.
Chalaye, P., P. Goffaux, et al. (2012). "Comparing pain modulation and autonomic responses in fibromyalgia and irritable bowel syndrome patients." Clin J Pain 28(6): 519-526.
Chang, J. S., K. Ha, et al. (2012). "Patterns of cardiorespiratory coordination in young women with recurrent major depressive disorder treated with escitalopram or venlafaxine." Prog Neuropsychopharmacol Biol Psychiatry 39(1): 136-142.
Chang, J. S., C. S. Yoo, et al. (2012). "An integrative assessment of the psychophysiologic alterations in young women with recurrent major depressive disorder." Psychosom Med 74(5): 495-500.
Chang, L. R., Y. H. Lin, et al. (2012). "Cardiac autonomic modulation during methadone therapy among heroin users: a pilot study." Prog Neuropsychopharmacol Biol Psychiatry 37(1): 188-193.
Chauhan, A., A. Sequeria, et al. (2012). "Exploring autonomic nervous system dysfunction in patients with cancer cachexia: a pilot study." Auton Neurosci 166(1-2): 93-95.
Chien, L. W., S. L. Cheng, et al. (2012). "The effect of lavender aromatherapy on autonomic nervous system in midlife women with insomnia." Evid Based Complement Alternat Med 2012: 740813.
Choi, W., S. Lee, et al. (2012). "Differential autonomic response to acupuncture at wood and metal of five-shu acupoints." J Altern Complement Med 18(10): 959-964.
Chu, H., M. H. Li, et al. (2012). "Effects of transcutaneous electrical nerve stimulation on motion sickness induced by rotary chair: a crossover study." J Altern Complement Med 18(5): 494-500.
Chua, E. C., W. Q. Tan, et al. (2012). "Heart rate variability can be used to estimate sleepiness-related decrements in psychomotor vigilance during total sleep deprivation." Sleep 35(3): 325-334.
Cobb, C. O., K. Sahmarani, et al. (2012). "Acute toxicant exposure and cardiac autonomic dysfunction from smoking a single narghile waterpipe with tobacco and with a "healthy" tobacco-free alternative." Toxicol Lett 215(1): 70-75.
Costa, R. M. and S. Brody (2012). "Greater resting heart rate variability is associated with orgasms through penile-vaginal intercourse, but not with orgasms from other sources." J Sex Med 9(1): 188-197.
Cote, A. T., S. S. Bredin, et al. (2012). "Predictors of orthostatic intolerance in healthy young women." Clin Invest Med 35(2): E65-74.
Cysarz, D., P. Van Leeuwen, et al. (2012). "Binary symbolic dynamics classifies heart rate variability patterns linked to autonomic modulations." Comput Biol Med 42(3): 313-318.
Dantas, E. M., M. L. Sant'Anna, et al. (2012). "Spectral analysis of heart rate variability with the autoregressive method: what model order to choose?" Comput Biol Med 42(2): 164-170.
de Vries-Bouw, M., L. Jansen, et al. (2012). "Concurrent attenuated reactivity of alpha-amylase and cortisol is related to disruptive behavior in male adolescents." Horm Behav 62(1): 77-85.
de Zambotti, M., N. Covassin, et al. (2012). "Cardiac autonomic profile during rest and working memory load in essential hypotensive women." Int J Psychophysiol 85(2): 200-205.
de Zambotti, M., N. Covassin, et al. (2012). "Hemodynamic and autonomic modifications during sleep stages in young hypotensive women." Biol Psychol 91(1): 22-27.
Dettoni, J. L., F. M. Consolim-Colombo, et al. (2012). "Cardiovascular effects of partial sleep deprivation in healthy volunteers." J Appl Physiol 113(2): 232-236.
Di Simplicio, M., G. Costoloni, et al. (2012). "Decreased heart rate variability during emotion regulation in subjects at risk for psychopathology." Psychol Med 42(8): 1775-1783.
Domingos, F. and A. Escalda (2012). "Causes of autonomic dysfunction in idiopathic recurrent kidney stone formers." Int Urol Nephrol 44(3): 873-882.
Donde, A., H. Wong, et al. (2012). "Effects of exercise on systemic inflammatory, coagulatory, and cardiac autonomic parameters in an inhalational exposure study." J Occup Environ Med 54(4): 466-470.
Ekuni, D., T. Tomofuji, et al. (2012). "Gum chewing modulates heart rate variability under noise stress." Acta Odontol Scand 70(6): 491-496.
Elstad, M. (2012). "Respiratory variations in pulmonary and systemic blood flow in healthy humans." Acta Physiol (Oxf) 205(3): 341-348.
Francica, J. V., M. V. Heeren, et al. (2012). "Impairment on cardiovascular and autonomic adjustments to maximal isometric exercise tests in offspring of hypertensive parents." Eur J Prev Cardiol.
Franz, R., M. A. Maturana, et al. (2012). "Central adiposity and decreased heart rate variability in postmenopause: a cross-sectional study." Climacteric.
Fregonezi, G., T. Araujo, et al. (2012). "Heart rate variability in myotonic dystrophy type 1 patients." Arq Bras Cardiol 98(4): 353-360.
Frith, J., P. Zalewski, et al. (2012). "Impaired blood pressure variability in chronic fatigue syndrome--a potential biomarker." QJM 105(9): 831-838.
Gao, X. Y., L. Wang, et al. (2012). "Brain-modulated effects of auricular acupressure on the regulation of autonomic function in healthy volunteers." Evid Based Complement Alternat Med 2012: 714391.
Garcia, R. G., J. G. Zarruk, et al. (2012). "Sex differences in cardiac autonomic function of depressed young adults." Biol Psychol 90(3): 179-185.
Gaydukova, I., A. Rebrov, et al. (2012). "Decreased heart rate variability in patients with psoriatic arthritis." Clin Rheumatol 31(9): 1377-1381.
Ghiya, S. and C. M. Lee (2012). "Influence of alternate nostril breathing on heart rate variability in non-practitioners of yogic breathing." Int J Yoga 5(1): 66-69.
Gilchrist, P. T. and B. Ditto (2012). "The effects of blood-draw and injection stimuli on the vasovagal response." Psychophysiology 49(6): 815-820.
Gordon, J. L., B. Ditto, et al. (2012). "Cognitive depressive symptoms associated with delayed heart rate recovery following interpersonal stress in healthy men and women." Psychophysiology 49(8): 1082-1089.
Hagglund, H., A. Uusitalo, et al. (2012). "Cardiovascular autonomic nervous system function and aerobic capacity in type 1 diabetes." Front Physiol 3: 356.
Harbaugh, M. P., S. B. Manuck, et al. (2012). "Long-chain, n-3 fatty acids and physical activity - Independent and interactive associations with cardiac autonomic control." Int J Cardiol.
Henry, B. L., A. Minassian, et al. (2012). "Effect of methamphetamine dependence on heart rate variability." Addict Biol 17(3): 648-658.
Hosseini, S. M., M. Jamshir, et al. (2012). "The effect of gag reflex on cardiac sympatovagal tone." Oman Med J 27(3): 249-250.
Hsu, C. H., M. Y. Tsai, et al. (2012). "Poincare plot indexes of heart rate variability detect dynamic autonomic modulation during general anesthesia induction." Acta Anaesthesiol Taiwan 50(1): 12-18.
Huang, Y. C., A. G. Rappold, et al. (2012). "Synergistic effects of exposure to concentrated ambient fine pollution particles and nitrogen dioxide in humans." Inhal Toxicol 24(12): 790-797.
Iwamoto, Y., C. Kawanishi, et al. (2012). "Dose-dependent effect of antipsychotic drugs on autonomic nervous system activity in schizophrenia." BMC Psychiatry 12: 199.
James, D. V., S. C. Munson, et al. (2012). "Heart rate variability: effect of exercise intensity on postexercise response." Res Q Exerc Sport 83(4): 533-539.
Jandackova, V. K., K. Paulik, et al. (2012). "The impact of unemployment on heart rate variability: the evidence from the Czech Republic." Biol Psychol 91(2): 238-244.
Janse van Rensburg, D. C., J. A. Ker, et al. (2012). "Autonomic impairment in rheumatoid arthritis." Int J Rheum Dis 15(4): 419-426.
Karmakar, C., A. Khandoker, et al. (2012). "Investigating the changes in heart rate asymmetry (HRA) with perturbation of parasympathetic nervous system." Australas Phys Eng Sci Med 35(4): 465-474.
Katarzynska-Szymanska, A., R. Ochotny, et al. (2012). "Shortening Baroreflex Delay in Hypertrophic Cardiomyopathy Patients - An Unknown Effect of Beta-Blockers." Br J Clin Pharmacol.
Kaufmann, T., C. Vogele, et al. (2012). "Effects of resting heart rate variability on performance in the P300 brain-computer interface." Int J Psychophysiol 83(3): 336-341.
Kavanagh, J. J., G. D. Grant, et al. (2012). "Low dosage promethazine and loratadine negatively affect neuromotor function." Clin Neurophysiol 123(4): 780-786.
Kawano, A., Y. Tanaka, et al. (2012). "Salivary alpha-amylase and cortisol responsiveness following electrical stimulation stress in obsessive-compulsive disorder patients." Psychiatry Res.
Kemp, A. H., D. S. Quintana, et al. (2012). "Depression, comorbid anxiety disorders, and heart rate variability in physically healthy, unmedicated patients: implications for cardiovascular risk." PLoS One 7(2): e30777.
Kemp, A. H., D. S. Quintana, et al. (2012). "Oxytocin increases heart rate variability in humans at rest: implications for social approach-related motivation and capacity for social engagement." PLoS One 7(8): e44014.
Klintworth, A., Z. Ajtay, et al. (2012). "Heart rate asymmetry follows the inspiration/expiration ratio in healthy volunteers." Physiol Meas 33(10): 1717-1731.
Kobayashi, H., B. J. Park, et al. (2012). "Normative references of heart rate variability and salivary alpha-amylase in a healthy young male population." J Physiol Anthropol 31: 9.
Kocelak, P., A. Zak-Golab, et al. (2012). "The influence of oral water load on energy expenditure and sympatho-vagal balance in obese and normal weight women." Arch Med Sci 8(6): 1003-1008.
Koszewicz, M., M. Mendak, et al. (2012). "The characteristics of autonomic nervous system disorders in burning mouth syndrome and Parkinson disease." J Orofac Pain 26(4): 315-320.
Kunz, V. C., E. N. Borges, et al. (2012). "Linear and nonlinear analysis of heart rate variability in healthy subjects and after acute myocardial infarction in patients." Braz J Med Biol Res 45(5): 450-458.
Kwon, M. K., J. Y. Choi, et al. (2012). "Effects of radiation emitted by WCDMA mobile phones on electromagnetic hypersensitive subjects." Environ Health 11: 69.
Lai, F. C., W. L. Chang, et al. (2012). "The relationship between physical activity and heart rate variability in orthotopic heart transplant recipients." J Clin Nurs 21(21-22): 3235-3243.
Lai, H. L., Y. M. Li, et al. (2012). "Effects of music intervention with nursing presence and recorded music on psycho-physiological indices of cancer patient caregivers." J Clin Nurs 21(5-6): 745-756.
Lauscher, P., H. Kertscho, et al. (2012). "Effects of alterations of inspiratory oxygen fractions on heart rate variability." Br J Anaesth 108(3): 402-408.
Lee, J. S., B. Kim, et al. (2012). "Heart rate variability in the subsyndromal depressive phase of bipolar disorder." Psychiatry Clin Neurosci 66(4): 361-366.
Liu, Q., R. Zhou, et al. (2012). "Effects of head-down bed rest on the executive functions and emotional response." PLoS One 7(12): e52160.
Maior, A. S., A. R. Carvalho, et al. (2012). "Cardiac autonomic dysfunction in anabolic steroid users." Scand J Med Sci Sports.
Mann, M. C., D. V. Exner, et al. (2012). "Impact of gender on the cardiac autonomic response to angiotensin II in healthy humans." J Appl Physiol 112(6): 1001-1007.
Markil, N., M. Whitehurst, et al. (2012). "Yoga Nidra relaxation increases heart rate variability and is unaffected by a prior bout of Hatha yoga." J Altern Complement Med 18(10): 953-958.
McMullen, M. K., J. M. Whitehouse, et al. (2012). "Respiratory and non-respiratory sinus arrhythmia: implications for heart rate variability." J Clin Monit Comput 26(1): 21-28.
Meghana, A., T. N. Sathyaprabha, et al. (2012). "Cardiac autonomic dysfunction in drug naive hot water epilepsy." Seizure 21(9): 706-710.
Melville, G. W., D. Chang, et al. (2012). "Fifteen minutes of chair-based yoga postures or guided meditation performed in the office can elicit a relaxation response." Evid Based Complement Alternat Med 2012: 501986.
Mendonca, G. V., M. S. Teixeira, et al. (2012). "Cardiovascular and autonomic effects of water ingestion during postexercise circulatory occlusion." Appl Physiol Nutr Metab 37(6): 1153-1163.
Messina, G., C. Vicidomini, et al. (2012). "Enhanced parasympathetic activity of sportive women is paradoxically associated to enhanced resting energy expenditure." Auton Neurosci 169(2): 102-106.
Meule, A., R. Freund, et al. (2012). "Heart rate variability biofeedback reduces food cravings in high food cravers." Appl Psychophysiol Biofeedback 37(4): 241-251.
Moller, S., C. Mortensen, et al. (2012). "Cardiac sympathetic imaging with mIBG in cirrhosis and portal hypertension: relation to autonomic and cardiac function." Am J Physiol Gastrointest Liver Physiol 303(11): G1228-1235.
Montes-Brown, J., A. Machado, et al. (2012). "Autonomic dysfunction in presymptomatic spinocerebellar ataxia type-2." Acta Neurol Scand 125(1): 24-29.
Moodithaya, S. and S. T. Avadhany (2012). "Gender differences in age-related changes in cardiac autonomic nervous function." J Aging Res 2012: 679345.
Muralikrishnan, K., B. Balakrishnan, et al. (2012). "Measurement of the effect of Isha Yoga on cardiac autonomic nervous system using short-term heart rate variability." J Ayurveda Integr Med 3(2): 91-96.
Murray, N. P. and C. Russoniello (2012). "Acute physical activity on cognitive function: a heart rate variability examination." Appl Psychophysiol Biofeedback 37(4): 219-227.
Nesvold, A., M. W. Fagerland, et al. (2012). "Increased heart rate variability during nondirective meditation." Eur J Prev Cardiol 19(4): 773-780.
